# Supplementary material for: Transcriptomic analysis of the response of Avena sativa to Bacillus amyloliquefaciens DGL1
Source: Front Microbiol. 2024 Apr 3;15:1321989. doi: 10.3389/fmicb.2024.1321989 (PMC11022965; doi:10.3389/fmicb.2024.1321989)
Supplement: Supplementary file 1 [file Table_1.xlsx]

## Sheet: 0
	Well	Target	Sample	Cq
	A01	PSKS1	CK2b	23.8496
	A02	PSKS1	CK2b	23.9222
	A03	PSKS1	CK2b	23.9608
	A04	PSKS1	2b3	26.0063
	A05	PSKS1	2b3	25.7181
	A06	PSKS1	2b3	25.948
	A07	PSKS1	4b2	25.1339
	A08	PSKS1	4b2	25.2315
	A09	PSKS1	4b2	25.3209
	A10	PSKS1	8b2	25.002
	A11	PSKS1	8b2	24.9414
	A12	PSKS1	8b2	25.2283
	B01	PSKS1	12b3	26.6505
	B02	PSKS1	12b3	26.3345
	B03	PSKS1	12b3	26.3968
	B04	PDC2	CK2b	24.7662
	B05	PDC2	CK2b	24.6342
	B06	PDC2	CK2b	24.4281
	B07	PDC2	2b3	25.6803
	B08	PDC2	2b3	25.5967
	B09	PDC2	2b3	25.581
	B10	PDC2	4b2	25.2983
	B11	PDC2	4b2	25.3016
	B12	PDC2	4b2	25.3897
	C01	PDC2	8b2	24.9262
	C02	PDC2	8b2	24.9139
	C03	PDC2	8b2	24.5886
	C04	PDC2	12b3	24.4792
	C05	PDC2	12b3	24.402
	C06	PDC2	12b3	24.2932
	C07	NAC	CK2b	24.9774
	C08	NAC	CK2b	25.0328
	C09	NAC	CK2b	25.0823
	C10	NAC	2b3	25.0838
	C11	NAC	2b3	25.1681
	C12	NAC	2b3	25.1718
	D01	NAC	4b2	26.079
	D02	NAC	4b2	25.9813
	D03	NAC	4b2	26.0928
	D04	NAC	8b2	25.7204
	D05	NAC	8b2	25.7335
	D06	NAC	8b2	25.785
	D07	NAC	12b3	25.5821
	D08	NAC	12b3	25.6346
	D09	NAC	12b3	25.4224
	D10	HSP20	CK2b	24.353
	D11	HSP20	CK2b	24.502
	D12	HSP20	CK2b	24.5095
	E01	HSP20	2b3	26.3402
	E02	HSP20	2b3	26.3147
	E03	HSP20	2b3	26.4392
	E04	HSP20	4b2	26.0786
	E05	HSP20	4b2	26.1106
	E06	HSP20	4b2	26.0503
	E07	HSP20	8b2	25.4144
	E08	HSP20	8b2	25.3889
	E09	HSP20	8b2	25.5047
	E10	HSP20	12b3	26.7863
	E11	HSP20	12b3	26.5619
	E12	HSP20	12b3	26.5631
	F01	PK	CK2b	24.2887
	F02	PK	CK2b	24.2784
	F03	PK	CK2b	24.2063
	F04	PK	2b3	25.3035
	F05	PK	2b3	25.3286
	F06	PK	2b3	25.2261
	F07	PK	4b2	24.8973
	F08	PK	4b2	24.8069
	F09	PK	4b2	24.8397
	F10	PK	8b2	24.628
	F11	PK	8b2	24.4998
	F12	PK	8b2	24.738
	G01	PK	12b3	25.0709
	G02	PK	12b3	24.9392
	G03	PK	12b3	24.9668
	G04	TPR1	CK2b	24.5045
	G05	TPR1	CK2b	24.5955
	G06	TPR1	CK2b	24.8174
	G07	TPR1	2b3	26.6914
	G08	TPR1	2b3	26.7309
	G09	TPR1	2b3	26.5935
	G10	TPR1	4b2	26.1218
	G11	TPR1	4b2	26.3006
	G12	TPR1	4b2	26.3237
	H01	TPR1	8b2	26.0666
	H02	TPR1	8b2	26.1732
	H03	TPR1	8b2	26.0301
	H04	TPR1	12b3	27.5309
	H05	TPR1	12b3	27.215
	H06	TPR1	12b3	27.1698

## Sheet: Run Information
File Name	B8 P838 谢永丽 燕麦5 21-25 PSKS1 PDC2 NAC HSP20 PK TPR1 20230613 ZS-CX.pcrd
Created By User	admin
Notes
ID
Run Started	06/13/2023 02:14:14 UTC
Run Ended	06/13/2023 03:29:19 UTC
Sample Vol	15
Lid Temp	105
Protocol File Name	新程序-20220316.prcl
Plate Setup File Name
Base Serial Number	BR010110
Optical Head Serial Number	788BR09848
CFX Maestro Version	4.1.2433.1219.
